# Supplementary material for: Metabolite, Biochemical, and Dietary Intake Alterations Associated with Lifestyle Interventions in Obese and Overweight Malaysian Women
Source: Nutrients. 2024 Oct 16;16(20):3501. doi: 10.3390/nu16203501 (PMC11510420; doi:10.3390/nu16203501)
Supplement: Supplementary file 1 [file nutrients-16-03501-s001.zip]

Archive with 1 entries (1 files):
- nutrients-3146697-supplementary.pdf
